# Supplementary material for: How much should you worry about contaminant neutrons in spatially fractionated grid radiation therapy?
Source: PLoS One. 2023 Jan 13;18(1):e0280433. doi: 10.1371/journal.pone.0280433 (PMC9838865; doi:10.1371/journal.pone.0280433)
Supplement: S1 File — (XLSX) [file pone.0280433.s001.xlsx]

## Sheet: Depth dose (10 x 10)
	Photon dose to Dmax (Gy per electron history)
		Open	Brass	Cerrobend	Lead
	10 x 10	5.33749e-16	3.95899e-16	3.78622e-16	3.72928e-16
	Relative error (%)
		Open	Brass	Cerrobend	Lead
	10 x 10	0.00711	0.008338	0.008533	0.008587

## Sheet: Hn (10)
Neutron ambient dose equivalent (μSv/Gy)						Absolute error (μSv/Gy)
Detector	Open	Brass	Cerrobend	Lead		Detector	Open	Brass	Cerrobend	Lead
1	51.1	69.2	73.3	74.8		1	0.613711	0.91607	0.984639	1.00883
2	17.9	24.2	25.7	26.2		2	0.229299	0.33972	0.365788	0.374319
3	5.7	7.7	8.2	8.4		3	0.079857	0.117333	0.126551	0.130091
4	2.9	3.9	4.1	4.2		4	0.049909	0.0719082	0.0751653	0.0776454
5	1.9	2.6	2.7	2.7		5	0.050939	0.0728988	0.0743391	0.0755649
Neutron ambient dose equivalent (mSv/Gy)						Absolute error (mSv/Gy)
Detector	Open	Brass	Cerrobend	Lead		Detector	Open	Brass	Cerrobend	Lead
6	1.06	0.71	1.09	1.18		6	0.009	0.008	0.013	0.014
7	0.79	0.91	1.15	1.21		7	0.007	0.01	0.013	0.014
8	0.67	0.91	1.04	1.08		8	0.006	0.01	0.011	0.012
9	0.73	1	1.08	1.11		9	0.007	0.011	0.011	0.012
10	0.71	0.97	1.04	1.06		10	0.007	0.011	0.014	0.012

## Sheet: Fluence
Neutron fluence (10^5/cm2/Gy)						Absolute error
Detector	Open	Brass	Cerrobend	Lead		Detector	Open	Brass	Cerrobend	Lead
1	6.3	8.6	9	9.2		1	0.0842939	0.124335	0.136042	0.136168
2	3.8	5.2	5.5	5.6		2	0.0513148	0.0756856	0.0845801	0.0871139
3	1.7	2.3	2.4	2.4		3	0.0233294	0.0343153	0.0365221	0.0373137
4	1	1.3	1.4	1.4		4	0.0223712	0.0319929	0.0280582	0.034548
5	0.7	1	1.1	1.1		5	0.027469	0.0382992	0.0426604	0.042001
6	48.6	40.9	53.2	55.3		6	0.45695	0.455669	0.65647	0.624715
10	36.1	48.8	52.3	53.1		10	0.372134	0.617237	0.545347	0.620922
Neutron fluence (1/cm2/electron-history)						Absolute error
Detector	Open	Brass	Cerrobend	Lead		Detector	Open	Brass	Cerrobend	Lead
1	3.3803e-10	3.3859e-10	3.42636e-10	3.43416e-10		1	2.09579e-12	2.09926e-12	2.22713e-12	2.12918e-12
2	2.04245e-10	2.04699e-10	2.07503e-10	2.08425e-10		2	1.28674e-12	1.2896e-12	1.43177e-12	1.45898e-12
3	8.95187e-11	8.97436e-11	9.07772e-11	9.10271e-11		3	6.08727e-13	6.10256e-13	6.08207e-13	6.09882e-13
4	5.30459e-11	5.33572e-11	5.43872e-11	5.39369e-11		4	8.16907e-13	8.21701e-13	5.98259e-13	8.25235e-13
5	3.96152e-11	3.97572e-11	4.07544e-11	4.04874e-11		5	1.18449e-12	1.18476e-12	1.26746e-12	1.21867e-12
6	2.59189e-09	1.61967e-09	2.01536e-09	2.06409e-09		6	5.96135e-12	4.53508e-12	7.65837e-12	5.57304e-12
10	1.92654e-09	1.93356e-09	1.97911e-09	1.98134e-09		10	6.16493e-12	8.31431e-12	3.76031e-12	6.14215e-12

## Sheet: Spectra IC
Energy Bins:		Neutron spectra at Isocenter (1/cm2/Gy)					Relative error					Mean energy (keV)	Open	Brass	Cerrobend	Lead
		Open	Brass	Cerrobend	Lead		Open	Brass	Cerrobend	Lead
0	1e-09	458.305	618.371	596.938	723.402		0.06781	0.077538	0.077833	0.078487			537	430	553	619
1e-09	1.2589e-09	214.61	275.03	303.77	368.143		0.06411	0.057838	0.079833	0.113287
1.2589e-09	1.5849e-09	377.868	474.927	467.109	538.391		0.12081	0.106738	0.084133	0.109987
1.5849e-09	1.9953e-09	525.762	660.912	726.922	738.617		0.04421	0.036438	0.048233	0.039687
1.9953e-09	2.5119e-09	790.901	1046.92	1109.83	1165.59		0.04161	0.037438	0.050833	0.041487
2.5119e-09	3.1623e-09	1277.25	1663.17	1822.2	1873.99		0.05461	0.048138	0.064233	0.054487
3.1623e-09	3.9811e-09	2020.35	2646.61	2966.25	2934.05		0.03491	0.032438	0.067333	0.035287
3.9811e-09	5.0119e-09	3236.69	4245.78	4482.12	4615.37		0.04731	0.042638	0.059733	0.041687
5.0119e-09	6.3096e-09	4585.15	6252.23	6545.39	6869.5		0.02861	0.035938	0.033533	0.036087
6.3096e-09	7.9433e-09	6847.03	9054.19	9759.49	9999.65		0.02201	0.021038	0.026633	0.023787
7.9433e-09	1e-08	10482	13976	14740.6	15315.1		0.02261	0.022038	0.023733	0.022687
1e-08	1.2589e-08	15067.2	20203.2	21626.2	22156.2		0.02091	0.020438	0.024233	0.020987
1.2589e-08	1.5849e-08	22899.5	30242.6	33406.9	33022.7		0.07481	0.063738	0.095633	0.062587
1.5849e-08	1.9953e-08	29240.5	39622.8	41195.9	43400.3		0.01681	0.017638	0.020333	0.018087
1.9953e-08	2.5119e-08	39222.3	52885	55136.2	57776		0.01491	0.017938	0.016933	0.018287
2.5119e-08	3.1623e-08	55821.7	73053.3	81649.2	79692.9		0.10531	0.089338	0.134633	0.087387
3.1623e-08	3.9811e-08	60510.1	80799	84967.5	88160.7		0.01461	0.014838	0.016933	0.015187
3.9811e-08	5.0119e-08	68070.2	91732.3	95372.1	100148		0.01361	0.018138	0.015933	0.018287
5.0119e-08	6.3096e-08	70291.6	94234.5	100163	103090		0.01741	0.017038	0.022033	0.017487
6.3096e-08	7.9433e-08	64439.8	86299.1	90774.3	94118.7		0.01341	0.014238	0.016033	0.014687
7.9433e-08	1e-07	52803.4	71025.5	74150.1	77327.5		0.01381	0.014938	0.016933	0.015387
1e-07	1.2589e-07	37769.6	50747.8	53554.4	55384.7		0.01561	0.016138	0.018833	0.016787
1.2589e-07	1.5849e-07	23616.5	32076.4	33329.8	34924.2		0.01631	0.018538	0.018933	0.019487
1.5849e-07	1.9953e-07	14667.7	19728	20375.8	21258.1		0.01971	0.019638	0.023133	0.020287
1.9953e-07	2.5119e-07	9965.32	13436.7	14039.7	14745.2		0.02261	0.022138	0.026533	0.026187
2.5119e-07	3.1623e-07	9000.56	11995.8	12039.9	12887.8		0.05981	0.051938	0.027533	0.051587
3.1623e-07	3.9811e-07	8127.69	10858.5	11402.2	11898.9		0.02641	0.025038	0.032033	0.026387
3.9811e-07	5.0119e-07	8014.57	10937.5	11094	11549.3		0.02281	0.033538	0.026133	0.022787
5.0119e-07	6.3096e-07	7993.7	10861	10896.5	11771.7		0.02611	0.028238	0.029633	0.029087
6.3096e-07	7.9433e-07	8088.76	10809.7	11255.9	11656.6		0.02311	0.022838	0.026833	0.022787
7.9433e-07	1e-06	7702.92	10282.7	10953	11193.7		0.02131	0.021038	0.025133	0.023787
1e-06	1.2589e-06	7994.03	10715.5	11369	11650		0.02091	0.021638	0.025533	0.024787
1.2589e-06	1.5849e-06	8175.64	11140.6	11401.1	12039.1		0.02351	0.027238	0.025333	0.024787
1.5849e-06	1.9953e-06	8296.65	11365.6	11767.7	12261.2		0.02281	0.028038	0.027433	0.026687
1.9953e-06	2.5119e-06	8323.46	11162.1	11463.8	12245.6		0.02411	0.025538	0.024933	0.033087
2.5119e-06	3.1623e-06	8257.04	11395.5	11740.7	12157.4		0.02531	0.029738	0.033933	0.028787
3.1623e-06	3.9811e-06	8541.31	11601.8	11731.4	12313.1		0.03891	0.036538	0.023933	0.034587
3.9811e-06	5.0119e-06	8516.55	11720	12265.3	12694.9		0.02201	0.025038	0.030233	0.025587
5.0119e-06	6.3096e-06	12299.8	15382	19492.6	16736		0.33371	0.290038	0.395833	0.283587
6.3096e-06	7.9433e-06	8340.9	11144.7	11997.8	12182.5		0.02121	0.021038	0.027333	0.024587
7.9433e-06	1e-05	8723.37	11922.7	12589.6	12783		0.02211	0.024138	0.028333	0.023087
1e-05	1.2589e-05	8828.62	12318.4	12868.1	13251.5		0.02371	0.032338	0.031833	0.032687
1.2589e-05	1.5849e-05	8929.44	12223.9	12970.5	13191.4		0.02361	0.026938	0.032833	0.026487
1.5849e-05	1.9953e-05	8939.93	12058.3	13019.4	13274.2		0.02101	0.021238	0.026433	0.024387
1.9953e-05	2.5119e-05	9370.64	12692.1	13440.7	13855.2		0.02701	0.028538	0.029133	0.029887
2.5119e-05	3.1623e-05	9235.55	12193.7	14106.6	13207.8		0.02071	0.020738	0.061833	0.020487
3.1623e-05	3.9811e-05	9303.99	12552	13209.9	13578.8		0.02021	0.022838	0.025033	0.024787
3.9811e-05	5.0119e-05	9789.73	13288.3	13811.4	14175.4		0.02181	0.024638	0.024733	0.023487
5.0119e-05	6.3096e-05	9664.39	13232.4	13823.9	14115.8		0.02091	0.025838	0.025333	0.026187
6.3096e-05	7.9433e-05	10120	13528.2	14212.9	14532.3		0.02421	0.025038	0.027533	0.024187
7.9433e-05	0.0001	10403.2	13731.9	14665.6	14819.1		0.02241	0.022538	0.027233	0.022287
0.0001	0.00012589	10421.7	14072.1	15004.3	15305.6		0.02241	0.024338	0.030133	0.029587
0.00012589	0.00015849	10711.5	14366.7	14835.1	15420.6		0.02451	0.026738	0.027533	0.025587
0.00015849	0.00019953	10835.9	14684.5	15146.2	15717.5		0.02301	0.024238	0.027233	0.025487
0.00019953	0.00025119	11157.7	16307.7	15620.7	17892.8		0.02411	0.077138	0.025933	0.078087
0.00025119	0.00031623	11772.8	15683.2	17206.2	16950		0.05721	0.049438	0.072833	0.048987
0.00031623	0.00039811	11633.7	15661.2	16472.8	16817.5		0.02211	0.023738	0.028233	0.023887
0.00039811	0.00050119	11826.9	15682.7	16286.3	16926.4		0.02181	0.023438	0.025733	0.023287
0.00050119	0.00063096	12506.1	16843.2	17447.6	18082.1		0.02311	0.024838	0.027733	0.023487
0.00063096	0.00079433	12701.6	16851.9	18377.5	18432.7		0.02171	0.022438	0.031133	0.025987
0.00079433	0.001	13257.6	17294.1	18568.6	18766.3		0.02261	0.022138	0.026533	0.023087
0.001	0.0012589	13197.3	17519.3	18641.9	18686		0.02121	0.023738	0.027333	0.022887
0.0012589	0.0015849	13672.2	18373.5	19440.6	19765.1		0.02871	0.028138	0.027033	0.028987
0.0015849	0.0019953	15331	20305.3	21138.6	21700.8		0.03431	0.031738	0.029233	0.031987
0.0019953	0.0025119	15965.5	21003	23220.8	22752.1		0.02061	0.021838	0.036533	0.023887
0.0025119	0.0031623	13862.3	17812.7	20065.4	19508.2		0.02341	0.023038	0.035133	0.024087
0.0031623	0.0039811	15787	20773.3	22126.3	22746.8		0.02581	0.026138	0.029433	0.027187
0.0039811	0.0050119	17055.4	21827.1	23770.7	23864.4		0.02461	0.024438	0.032633	0.024987
0.0050119	0.0063096	18501.6	22960.9	25301.5	25072.9		0.02351	0.023138	0.027933	0.025087
0.0063096	0.0079433	19396	24642.2	26467.3	25966.5		0.02211	0.024438	0.027033	0.024387
0.0079433	0.01	20533.8	25137.5	28267.7	27221.1		0.02181	0.021938	0.030133	0.022487
0.01	0.012589	23200.8	27989.2	31574.2	29808.7		0.04101	0.039338	0.055433	0.039387
0.012589	0.015849	29048.7	32554	38101.5	36360.1		0.11341	0.110738	0.160033	0.105987
0.015849	0.019953	28401.7	31559.3	34958.3	34284.6		0.02141	0.022938	0.030433	0.022687
0.019953	0.025119	32788.2	34727.8	39235.7	37962.6		0.02001	0.022538	0.027533	0.022387
0.025119	0.031623	36798	37415.1	43362.7	41890.9		0.01991	0.021838	0.027433	0.022487
0.031623	0.039811	42201.6	39796.1	46964.2	45978.8		0.01991	0.022338	0.028833	0.024087
0.039811	0.050119	53178.9	48918.8	55057.5	52572.1		0.01901	0.021338	0.026033	0.021487
0.050119	0.063096	62809.3	52847.9	62421	60650.6		0.01821	0.020938	0.025733	0.022487
0.063096	0.079433	81349.1	65131.3	79623.7	74589.2		0.01731	0.021538	0.025133	0.021887
0.079433	0.1	96979.1	72134.4	87923	82676.5		0.01631	0.019838	0.023733	0.019587
0.1	0.12589	121530	89134.7	109627	102660		0.01561	0.019638	0.023733	0.019687
0.12589	0.15849	148756	103710	134469	126091		0.01471	0.018138	0.021733	0.018287
0.15849	0.19953	172759	120519	155475	147733		0.01381	0.017538	0.020333	0.017587
0.19953	0.25119	204851	134450	179312	170610		0.01391	0.017438	0.019733	0.017787
0.25119	0.31623	247781	160484	220206	208477		0.01271	0.016438	0.019033	0.016087
0.31623	0.39811	274299	177981	240238	234426		0.01221	0.015938	0.018633	0.015787
0.39811	0.50119	269261	167056	236966	254555		0.01241	0.017138	0.019033	0.015787
0.50119	0.63096	328364	206201	297423	311489		0.01181	0.015938	0.018333	0.015687
0.63096	0.79433	343644	229091	329307	336153		0.01161	0.015438	0.019433	0.015287
0.79433	1	316823	212518	325778	332788		0.01181	0.015838	0.018833	0.015987
1	1.2589	259506	171377	271529	297167		0.01251	0.016838	0.020033	0.017487
1.2589	1.5849	203880	140821	235027	267523		0.01321	0.017738	0.021733	0.019287
1.5849	1.9953	153050	105860	188457	219892		0.01461	0.019438	0.024733	0.021587
1.9953	2.5119	105706	73977	140079	176132		0.01691	0.021638	0.030233	0.026787
2.5119	3.1623	65320.4	47292.2	99611.4	133604		0.02221	0.029938	0.042433	0.034987
3.1623	3.9811	32311.1	22748.2	50375.3	77285.7		0.03011	0.046538	0.057633	0.047587
3.9811	5.0119	12137.4	7671.94	19680.2	31457.3		0.04911	0.067338	0.084633	0.073487
5.0119	6.3096	2644.65	1100.2	3764.44	5822.28		0.09101	0.169838	0.155233	0.131087
6.3096	7.9433	318.726	141.458	67.1225	207.337		0.43621	0.497138	0.174633	0.393587
7.9433	10	0.573882	0.450138	0.898676	0.538168		1.00711	1.00834	1.00853	1.00859
Total Fluence		4.85601e+06	4.09112e+06	5.32288e+06	5.53482e+06		0.00941	0.011138	0.012333	0.011287

## Sheet: Spectra Detector 1
Energy Bins:		Neutron spectra at Detector #1 (1/cm2/Gy)					Relative error					Mean energy (keV)	Open	Brass	Cerrobend	Lead
		Open	Brass	Cerrobend	Lead		Open	Brass	Cerrobend	Lead
0	1e-09	200.394	268.703	251.882	290.34		0.14891	0.150838	0.142133	0.148687			165	165	167	167
1e-09	1.2589e-09	97.8422	131.353	133.758	139.476		0.09881	0.100038	0.101933	0.100187
1.2589e-09	1.5849e-09	176.933	231.766	220.817	251.439		0.12251	0.124738	0.097933	0.123187
1.5849e-09	1.9953e-09	268.424	358.049	405.547	391.311		0.11191	0.113938	0.120233	0.111587
1.9953e-09	2.5119e-09	390.657	521.474	532.694	559.253		0.07411	0.075638	0.081733	0.075287
2.5119e-09	3.1623e-09	662.86	889.801	871.193	974.531		0.07041	0.071838	0.075033	0.071887
3.1623e-09	3.9811e-09	1008.98	1358.54	1450.56	1478.19		0.06381	0.065138	0.071233	0.065087
3.9811e-09	5.0119e-09	1514.92	2050.1	2159.06	2192.98		0.08841	0.089538	0.099333	0.088987
5.0119e-09	6.3096e-09	2091.75	2815.44	2960.89	3069.14		0.04831	0.049538	0.052033	0.049387
6.3096e-09	7.9433e-09	3448.57	4588.42	4847.2	4996.35		0.04731	0.048338	0.052733	0.049187
7.9433e-09	1e-08	5102.86	6887.75	7147.73	7401.03		0.04491	0.046138	0.049633	0.045987
1e-08	1.2589e-08	7286.49	9837.14	10497.7	10564.7		0.03581	0.037038	0.049733	0.036987
1.2589e-08	1.5849e-08	10076.1	13557.2	14326.8	14598.5		0.02921	0.030438	0.032533	0.030387
1.5849e-08	1.9953e-08	14073.7	18960	20219.1	20356.4		0.02921	0.030438	0.032533	0.030487
1.9953e-08	2.5119e-08	19399	26170.3	27666.4	28082.6		0.03581	0.036938	0.039933	0.036887
2.5119e-08	3.1623e-08	23801.4	32110.2	33510.7	34599.4		0.02771	0.028938	0.030933	0.028987
3.1623e-08	3.9811e-08	28476.9	38476.5	41179.5	41417.6		0.02501	0.026238	0.029233	0.026287
3.9811e-08	5.0119e-08	31035	41799.6	44621.2	45244.7		0.02171	0.022838	0.024333	0.024487
5.0119e-08	6.3096e-08	32209.7	43425.5	45832.2	46563.7		0.02191	0.023038	0.023933	0.023187
6.3096e-08	7.9433e-08	30137.7	40494.5	43266.1	43606.3		0.02431	0.025438	0.027533	0.025487
7.9433e-08	1e-07	23912.2	32197.4	33813.1	34594.1		0.02511	0.026338	0.025733	0.026387
1e-07	1.2589e-07	17040.4	22936.5	24243.1	24579.8		0.03121	0.032338	0.033433	0.032387
1.2589e-07	1.5849e-07	10915	14716.7	15565.4	15940.7		0.03801	0.039238	0.041733	0.039987
1.5849e-07	1.9953e-07	6799.26	9177	8064.02	9897.7		0.15281	0.153838	0.039733	0.152087
1.9953e-07	2.5119e-07	4008.55	5426.64	5742.5	5866.01		0.04321	0.044338	0.047333	0.044587
2.5119e-07	3.1623e-07	3287.33	4443.08	4745.2	4775.96		0.11391	0.114938	0.126833	0.113887
3.1623e-07	3.9811e-07	3013.27	4073.04	4422.45	4376.1		0.04871	0.049838	0.056333	0.049687
3.9811e-07	5.0119e-07	3116.48	4212.97	4463.89	4500.76		0.06841	0.069538	0.076933	0.069387
5.0119e-07	6.3096e-07	2830.15	3822.37	4071.47	4098.99		0.05201	0.053238	0.057733	0.053087
6.3096e-07	7.9433e-07	4832.34	6540.94	6919.77	6973.89		0.27991	0.280038	0.310033	0.279187
7.9433e-07	1e-06	2752.72	3728.05	3884.05	3996.7		0.05951	0.060538	0.046333	0.060287
1e-06	1.2589e-06	3025.58	4092.87	4372.88	4388.49		0.05641	0.057438	0.060933	0.057287
1.2589e-06	1.5849e-06	2677.23	3607.36	3942.13	3864.74		0.04651	0.047538	0.053133	0.047487
1.5849e-06	1.9953e-06	2881.56	3903.5	4116.11	4203.04		0.04651	0.047538	0.049033	0.047487
1.9953e-06	2.5119e-06	3046.73	4105.07	4251.49	4407.58		0.05241	0.053538	0.056933	0.053387
2.5119e-06	3.1623e-06	2894.6	3910.29	4196.08	4221.19		0.04821	0.049238	0.051833	0.050187
3.1623e-06	3.9811e-06	3028.48	4111.48	4346.65	4403.34		0.05941	0.060338	0.063133	0.060187
3.9811e-06	5.0119e-06	3238.54	4371.62	4535.07	4715.9		0.05011	0.051338	0.054533	0.051087
5.0119e-06	6.3096e-06	2918.21	3944.65	4272.15	4237.65		0.04961	0.050738	0.055133	0.050587
6.3096e-06	7.9433e-06	2907	3930.78	4369.5	4250.63		0.04561	0.046738	0.068633	0.046487
7.9433e-06	1e-05	3116.29	4214.06	4591.41	4528.57		0.05531	0.056438	0.062233	0.056187
1e-05	1.2589e-05	3109.77	4199.41	4452.38	4516.82		0.05091	0.052138	0.054633	0.051887
1.2589e-05	1.5849e-05	2937.2	3968.64	4344.91	4286.59		0.05281	0.053938	0.057833	0.053987
1.5849e-05	1.9953e-05	3048.57	4104.89	4601.76	4466.57		0.04531	0.046638	0.050033	0.046587
1.9953e-05	2.5119e-05	3278.82	4426.87	4577.25	4751.05		0.05001	0.051238	0.051833	0.051187
2.5119e-05	3.1623e-05	3160.02	4272.1	4546.01	4599.82		0.04961	0.050738	0.055033	0.050687
3.1623e-05	3.9811e-05	3206.36	4332.42	4450.48	4659.56		0.04681	0.047938	0.048733	0.047987
3.9811e-05	5.0119e-05	3224.72	4359.48	4684.51	4661.46		0.05011	0.051238	0.056533	0.051187
5.0119e-05	6.3096e-05	3465.67	4676.07	4729.22	5024.48		0.05191	0.053138	0.054033	0.053087
6.3096e-05	7.9433e-05	3149.96	4243.41	4470.65	4569.35		0.04521	0.046438	0.051433	0.046287
7.9433e-05	0.0001	3025.78	4107.06	4246.58	4402.35		0.04401	0.045038	0.044933	0.045187
0.0001	0.00012589	3250.05	4389.63	4833.26	4756.12		0.04531	0.046438	0.050333	0.048087
0.00012589	0.00015849	3456.77	4694.99	4721.06	5043.6		0.04781	0.049038	0.051633	0.049087
0.00015849	0.00019953	3108.61	4195.9	4441.55	4542.78		0.04621	0.047338	0.050133	0.047687
0.00019953	0.00025119	3374.47	4562.94	5024.08	4876.06		0.04961	0.050738	0.054333	0.050887
0.00025119	0.00031623	3502.41	4730.18	4895.88	5080.69		0.05841	0.059538	0.059333	0.059287
0.00031623	0.00039811	3397.78	4592.01	4692.09	4951.6		0.04591	0.047038	0.049333	0.046887
0.00039811	0.00050119	3576.81	4820.91	5051.37	5187.97		0.04941	0.050638	0.055333	0.050487
0.00050119	0.00063096	3527.35	4764.05	5095.6	5107.9		0.04811	0.049238	0.053233	0.049087
0.00063096	0.00079433	3643.73	4940.03	5003.59	5307.38		0.05061	0.051638	0.055333	0.051487
0.00079433	0.001	3643.08	4906.64	5399.73	5314.48		0.05061	0.051738	0.055633	0.051887
0.001	0.0012589	3499.56	4735.08	5090.69	5108.12		0.04611	0.047238	0.050533	0.047287
0.0012589	0.0015849	3574.28	4838.56	5091.35	5226.02		0.04331	0.044438	0.054033	0.044487
0.0015849	0.0019953	3823.27	5172.01	5407.02	5554.93		0.04641	0.047538	0.049933	0.047387
0.0019953	0.0025119	4344.34	5881.71	6184.37	6343.15		0.04311	0.044338	0.048433	0.044587
0.0025119	0.0031623	3226.29	4356.87	4396.39	4710.1		0.04641	0.047538	0.049133	0.047387
0.0031623	0.0039811	3933.16	5314.09	5640.63	5773.39		0.05211	0.053238	0.056733	0.053087
0.0039811	0.0050119	3959.95	5348.14	5584.64	5751.67		0.04501	0.046238	0.046033	0.046087
0.0050119	0.0063096	3899.12	5281.15	5566.34	5668.87		0.04561	0.046838	0.049933	0.046687
0.0063096	0.0079433	3886.08	5254	5508.31	5676.22		0.03941	0.040538	0.042633	0.040687
0.0079433	0.01	3995.27	5398.81	5367.88	5838.69		0.04031	0.041438	0.042233	0.041287
0.01	0.012589	4360.12	5901.01	6233.23	6313.5		0.04601	0.047138	0.049833	0.047087
0.012589	0.015849	4140	5613.43	5982.48	6025.18		0.04201	0.043138	0.046533	0.042987
0.015849	0.019953	4487.18	6067.19	6260.12	6500.91		0.04361	0.044738	0.041733	0.044687
0.019953	0.025119	4751.05	6403.53	6713.34	6847.14		0.04231	0.043538	0.045733	0.043487
0.025119	0.031623	5132.39	6940.79	7666.27	7461.63		0.03741	0.038638	0.043433	0.039087
0.031623	0.039811	5075.59	6892.25	7350.28	7394.75		0.03721	0.038438	0.041833	0.038387
0.039811	0.050119	5528.53	7462.14	7829.83	8050.24		0.03501	0.036038	0.037433	0.036187
0.050119	0.063096	5867.89	7921.75	8469.78	8506.55		0.03741	0.038538	0.041333	0.038587
0.063096	0.079433	6701.05	9073.69	9802.59	9699.78		0.03601	0.037238	0.039833	0.037187
0.079433	0.1	7049.62	9536.33	10212.8	10238		0.03321	0.034338	0.036933	0.034387
0.1	0.12589	7816.39	10607.3	11303.1	11426.7		0.02981	0.030938	0.033033	0.031387
0.12589	0.15849	10060.6	13625.4	14358.2	14561.5		0.02631	0.027538	0.028533	0.027687
0.15849	0.19953	11584.9	15664	16469.8	16777.9		0.02731	0.028538	0.030133	0.028687
0.19953	0.25119	11609.6	15722.1	16675.9	16830		0.02351	0.024638	0.025833	0.024787
0.25119	0.31623	13473.7	18249.7	19489	19549.7		0.02261	0.023838	0.025233	0.023987
0.31623	0.39811	13066.3	17724.9	18832.9	19040.6		0.02371	0.024838	0.026533	0.025387
0.39811	0.50119	11816.3	16042	16910.5	17142.3		0.02241	0.023838	0.024833	0.023887
0.50119	0.63096	14759.2	19990.1	21173.4	21487.7		0.02061	0.021738	0.022633	0.021887
0.63096	0.79433	16171.1	21881.6	23301.1	23559.1		0.02061	0.021838	0.023033	0.021987
0.79433	1	12638.6	17093.3	18176.6	18478.9		0.02111	0.022338	0.023433	0.022387
1	1.2589	9560.59	12920.2	13830.2	14117		0.02141	0.022638	0.023533	0.022787
1.2589	1.5849	7626.11	10308.8	11046.3	11307.3		0.02251	0.023738	0.024933	0.023987
1.5849	1.9953	5158.36	6967.69	7574.51	7667.49		0.02601	0.027238	0.031733	0.026887
1.9953	2.5119	3507.13	4728.86	5107.86	5266.06		0.02421	0.025438	0.026833	0.025087
2.5119	3.1623	2208.68	2980.03	3216.56	3370.22		0.03931	0.040538	0.042733	0.039687
3.1623	3.9811	863.36	1164.7	1283.74	1323.4		0.03351	0.034738	0.036733	0.033787
3.9811	5.0119	306.228	412.868	462.944	468.694		0.09251	0.093738	0.099433	0.088687
5.0119	6.3096	56.0323	75.5661	85.786	90.0965		0.08121	0.082438	0.089233	0.081587
6.3096	7.9433	3.71622	5.02523	5.58097	5.36543		0.25051	0.251138	0.268433	0.249987
7.9433	10	0.00429719	0.00579345	0.0069232	0.0061503		1.00711	1.00834	1.00853	1.00859
Total Fluence		633312	855244	904954	920864		0.01331	0.014538	0.015033	0.014787
